# Supplementary material for: Identifying and modeling the impact of neonicotinoid exposure on honey bee colony profit
Source: J Econ Entomol. 2024 Oct 22;117(6):2228–41. doi: 10.1093/jee/toae227 (PMC11682944; doi:10.1093/jee/toae227)
Supplement: toae227_suppl_Supplementary_Material [file toae227_suppl_supplementary_material.xlsx]

## Sheet: Dietary Risk
Crop	Replicate	ID	Year	SiteType	TimePoint	DietRiskSum	boscalid	chlorantraniliprole	clothianidin	coumaphos	difenoconazole	dimethoate	fenhexamid	flonicamid	fluopyram	flupyradifurone	imidacloprid	linuron	mandipropamid	metconazole	napropamide	novaluron	omethoate	pyraclostrobin	pyrimethanil	thiamethoxam	chronic_thia	chronic_clo	chronic_all
Highbush blueberry	HBB01	HBB01e	2020	e	2	0.000241001	8.15e-06	0	0	0	0	0	0	0	7.65e-06	0.00018817	0	6.94e-07	0	7.48e-06	0	0	0	2.72e-06	2.61e-05	0	N/A	N/A	N/A
Highbush blueberry	HBB01	HBB01e	2020	e	3	0.00210589	3.21e-06	0	0	0	0	0	0	0	1.1e-05	0.000113726	0.00194363	7.88e-07	0	2.86e-06	0	0	0	1.27e-06	2.94e-05	0	N/A	N/A	N/A
Highbush blueberry	HBB01	HBB01u	2020	u	2	N/A	N/A	N/A	N/A	N/A	N/A	N/A	N/A	N/A	N/A	N/A	N/A	N/A	N/A	N/A	N/A	N/A	N/A	N/A	N/A	N/A	N/A	N/A	N/A
Highbush blueberry	HBB01	HBB01u	2020	u	3	0.00071734	1.88e-06	0	0	0	0	0	0	0	2e-05	0.000414414	0.000234407	5.4e-07	0	8.11e-06	0	0	0	0	3.8e-05	0	N/A	N/A	N/A
Highbush blueberry	HBB02	HBB02e	2020	e	2	0.00348314	8.93e-06	0	0	0	0	0	0	0	3.69e-05	0.00117669	0.000234407	2.91e-06	0	2.33e-05	0	0	0	0	0.000117624	0.00188243	0.096	0	0.096
Highbush blueberry	HBB02	HBB02e	2020	e	3	0.00167816	3.19e-06	4.62e-07	0	0	0	0	0	0	3.1e-05	0.000753219	0.000832634	2.48e-07	0	5.57e-06	0	0	0	0	5.18e-05	0	N/A	N/A	N/A
Highbush blueberry	HBB02	HBB02u	2020	u	2	0.00212691	6.03e-06	0	0	0	0	0	0	0	4.16e-05	0.00126433	0.000598227	4.2e-07	0	3.12e-05	0	0	0	5.96e-07	0.000184496	0	N/A	N/A	N/A
Highbush blueberry	HBB02	HBB02u	2020	u	3	0.000633529	2.45e-06	0	0	0	0	0	0	0	2.68e-05	0.000553557	0	1.71e-07	0	7.16e-06	0	0	0	0	4.33e-05	0	N/A	N/A	N/A
Highbush blueberry	HBB03	HBB03e	2020	e	2	0.0024488	5.2e-07	0	0	0	0	0	0	9.11e-06	4.6e-07	3.72e-05	0.000234407	5.74e-07	0	0	0	0	0	3.49e-07	1.34e-06	0.0021648	0.1104	0	0.1104
Highbush blueberry	HBB03	HBB03e	2020	e	3	0.00249548	5.32e-07	0	0.00162971	0	0	0	0	0	3.52e-06	1.47e-05	0.000832634	5.31e-07	0	1.59e-06	0	4.03e-06	0	9.6e-07	7.27e-06	0	0	0.00695652	0.00695652
Highbush blueberry	HBB03	HBB03u	2020	u	2	N/A	N/A	N/A	N/A	N/A	N/A	N/A	N/A	N/A	N/A	N/A	N/A	N/A	N/A	N/A	N/A	N/A	N/A	N/A	N/A	N/A	N/A	N/A	N/A
Highbush blueberry	HBB03	HBB03u	2020	u	3	0.00563462	2.25e-06	0	0	0	0	0	0	0	2.95e-05	0.000196702	0.00536207	3.25e-07	0	2.57e-06	0	0	0	5.09e-07	4.06e-05	0	N/A	N/A	N/A
Highbush blueberry	HBB04	HBB04e	2020	e	2	0.00130278	3.25e-06	0	0	0	0	0	0	0	3.38e-05	0.000591361	0.000598227	0	0	1.54e-05	0	0	0	8.58e-07	5.99e-05	0	N/A	N/A	N/A
Highbush blueberry	HBB04	HBB04e	2020	e	3	0.00273796	3.07e-06	0	0	0	0	0	0	0	1.75e-05	0.000732131	0.00194363	0	0	9.8e-06	0	0	0	1.67e-06	3.01e-05	0	N/A	N/A	N/A
Highbush blueberry	HBB04	HBB04u	2020	u	2	0.00172319	3.31e-06	0	0	0	0	0	0	0	2.92e-06	1.6e-06	0.00170922	0	0	0	0	0	0	1.36e-06	4.78e-06	0	N/A	N/A	N/A
Highbush blueberry	HBB04	HBB04u	2020	u	3	0.00230978	2.14e-06	0	0	0	0	0	0	0	4.98e-06	0.00034786	0.00194363	0	0	0	0	0	0	1.36e-06	9.82e-06	0	N/A	N/A	N/A
Highbush blueberry	HBB05	HBB05e	2020	e	2	0.00018837	9.83e-07	0	0	0	0	0	0	0	2.98e-05	5.56e-05	0	0	0	9.82e-07	0	0	0	8.73e-08	0.000100904	0	N/A	N/A	N/A
Highbush blueberry	HBB05	HBB05e	2020	e	3	0.000704586	4.45e-07	0	0	0	0	0	0	0	3.81e-05	1.11e-06	0.000598227	0	0	9.82e-07	0	0	0	3.49e-07	6.54e-05	0	N/A	N/A	N/A
Highbush blueberry	HBB05	HBB05u	2020	u	2	N/A	N/A	N/A	N/A	N/A	N/A	N/A	N/A	N/A	N/A	N/A	N/A	N/A	N/A	N/A	N/A	N/A	N/A	N/A	N/A	N/A	N/A	N/A	N/A
Highbush blueberry	HBB05	HBB05u	2020	u	3	0.00203291	3.87e-06	0	0	0	0	0	0	0	9.88e-06	4.92e-05	0.00194363	0	0	0	0	0	0	1.62e-06	2.47e-05	0	N/A	N/A	N/A
Highbush blueberry	HBB06	HBB06e	2021	e	2	0.00729532	0	0	0	0	0	0	0	0	6.02e-05	0.00645379	0.000598227	0	0	0	0	0	0	0	0.000183152	0	N/A	N/A	N/A
Highbush blueberry	HBB06	HBB06e	2021	e	3	0.00481415	1.05e-05	0	0	0	0	0	0	0	4.67e-05	0.00213262	0.00254185	6.85e-08	0	0	0	0	0	3.37e-06	7.9e-05	0	N/A	N/A	N/A
Highbush blueberry	HBB06	HBB06u	2021	u	2	0.0482196	0	0	0.0475331	0	0	0	0	0	1.05e-05	5.42e-05	0.000598227	0	0	0	2.54e-07	0	0	0	2.33e-05	0	0	0.202899	0.202899
Highbush blueberry	HBB06	HBB06u	2021	u	3	0.113332	7.65e-06	0	0.0730652	0	0	0	0	0	6.76e-05	0.000622433	0.00194363	0	0	1.91e-06	0	0	0	5.44e-06	4.75e-05	0.0375702	1.916	0.311884	2.22788
Highbush blueberry	HBB07	HBB07e	2021	e	2	0.00363074	0	0	0	0	0	0	0	0	9.47e-05	0.00140537	0.00194363	0	0	7.5e-05	0	0	0	9.6e-07	0.000111	0	N/A	N/A	N/A
Highbush blueberry	HBB07	HBB07e	2021	e	3	0.00326165	4.35e-06	0	0	0	0	0	1.54e-05	0	3e-05	0.000622201	0.00254185	6.85e-08	0	1.25e-05	0	0	0	3.84e-06	3.15e-05	0	N/A	N/A	N/A
Highbush blueberry	HBB07	HBB07u	2021	u	2	1.31e-06	0	0	0	0	0	0	0	0	9.58e-07	0	0	0	0	0	0	0	0	3.49e-07	0	0	N/A	N/A	N/A
Highbush blueberry	HBB07	HBB07u	2021	u	3	0.00220758	7.89e-06	0	0	0	0	0	0	0	4.59e-06	0.000243037	0.00194363	6.85e-08	0	1.59e-06	0	0	0	2e-06	4.78e-06	0	N/A	N/A	N/A
Highbush blueberry	HBB08	HBB08e	2021	e	2	0.00319633	0	0	0	0	0	0.000692127	0	0	0	2.23e-05	0.000598227	1.11e-06	0	0	0	0	0	8.73e-08	0	0.00188243	0.096	0	0.096
Highbush blueberry	HBB08	HBB08e	2021	e	3	0.00196683	2.02e-07	0	0	0	0	0	0	6.01e-06	3.09e-06	6.77e-07	0.00194363	4.54e-06	1.8e-06	0	0	0	0	0	6.88e-06	0	N/A	N/A	N/A
Highbush blueberry	HBB08	HBB08u	2021	u	2	0.00261477	0	0	0	0	0	0.000692127	0	7.92e-06	9.58e-07	3.13e-05	0	0	0	0	0	0	0	0	0	0.00188243	0.096	0	0.096
Highbush blueberry	HBB08	HBB08u	2021	u	3	0.000290497	3.64e-06	0	0	0	0	0	0	1.06e-05	2.92e-06	2.73e-05	0.000234407	6.85e-08	0	3.02e-06	0	9.02e-07	0	3.23e-06	4.39e-06	0	N/A	N/A	N/A
Highbush blueberry	HBB09	HBB09e	2021	e	2	0.00383471	0	0	0	2.95e-06	0	0	0	0	2.92e-06	1.47e-06	0.00194363	0	0	0	0	0	0	3.49e-07	9.5e-07	0.00188243	0.096	0	0.096
Highbush blueberry	HBB09	HBB09e	2021	e	3	0.0104315	1.73e-07	0	0.00651883	0	1.53e-07	0	0	0	8.34e-06	4.49e-05	0.00194363	8.56e-07	0	2.23e-06	0	0	0	8.73e-08	2.99e-05	0.00188243	0.096	0.0278261	0.123826
Highbush blueberry	HBB09	HBB09u	2021	u	2	4.84e-05	0	0	0	0	0	0	0	0	0	4.84e-05	0	0	0	0	0	0	0	0	0	0	N/A	N/A	N/A
Highbush blueberry	HBB09	HBB09u	2021	u	3	8.64e-05	0	0	0	0	0	0	0	0	2.74e-06	8.34e-05	0	6.85e-08	0	0	0	0	0	0	1.92e-07	0	N/A	N/A	N/A
Highbush blueberry	HBB10	HBB10e	2021	e	2	7.77e-05	0	0	0	0	0	0	0	0	1.15e-06	7.34e-05	0	0	0	1.75e-06	0	0	0	3.49e-07	1.15e-06	0	N/A	N/A	N/A
Highbush blueberry	HBB10	HBB10e	2021	e	3	0.0208211	1.89e-06	0	0.00162971	0	7.19e-07	0	0	0	3e-06	0.000114979	0.00194363	2.31e-07	0	2.7e-06	0	0	0.00112	1.62e-06	1.98e-06	0.0160007	0.816	0.00695652	0.822957
Highbush blueberry	HBB10	HBB10u	2021	u	2	0.00191059	0	0	0	0	0	0	0	0	9.58e-07	2.34e-05	0	3.43e-06	0	0	0	0	0	3.49e-07	0	0.00188243	0.096	0	0.096
Highbush blueberry	HBB10	HBB10u	2021	u	3	0.000648547	1.69e-06	0	0	0	0	0	0	0	6.12e-06	0.000623362	0	3.43e-06	0	7.8e-06	0	0	0	1.27e-06	4.88e-06	0	N/A	N/A	N/A

## Sheet: LODs and LOQs
Pesticide Screen Limits
LOD = Limit of detection		LOQ = Limit of quantification		N/A = Not able to detect
MDL = Minimum detection level		MQL = Minimum quantification level
	LOD (ppb)	LOQ (ppb)	LOD (ppb)	LOQ (ppb)
	Nectar	Nectar	Pollen	Pollen
Pesticide	<MDL	<MQL	<MDL	<MQL
3-Hydroxycarbofuran	0.5	1	0.7	2
Acephate	0.4	1	0.3	0.9
Acetamiprid	0.2	0.7	1	4
Acetochlor	2	5	2	5
Aclonifen	5	20	N/A	N/A
Alanycarb	0.8	3	0.5	2
Aldicarb	0.8	2	1	3
Aldicarb sulfone	1	4	2	6
Aldicarb sulfoxide	0.4	1	2	5
Anilofos	1	4	2	5
Azaconazole	0.5	2	2	7
Azinphos-methyl	1	4	4	10
Benfuracarb	1	4	0.9	3
Benoxacor	2	7	3	10
Benzoximate	0.7	2	0.7	2
Bifenazate	1	3	1	4
Bitertanol	1	3	7	20
Boscalid	0.6	2	0.9	3
Bromuconazole (isomer 1)	2	6	2	5
Bromuconazole (isomer 2)	1	3	3	10
Butafenacil	0.6	2	0.4	1
Butocarboxim	0.7	2	2	5
Butocarboxim sulfoxide	0.4	1	3	8
Butoxycarboxim	0.4	1	2	7
Cadusafos	0.9	3	9	30
Carbaryl	1	4	1	3
Carbendazim	0.3	0.9	10	30
Carbofuran	0.5	2	0.6	2
Carboxin	0.7	2	0.5	1
Carfentrazone-ethyl	0.7	2	0.7	2
Chlorantraniliprole	0.8	3	2	5
Chlorbromuron	1	3	1	4
Chlorfluazuron	1	3	10	30
Chloridazon	0.5	1	0.5	2
Chlorimuron-ethyl	0.5	1	0.7	2
Chloroxuron	0.7	2	1	3
Chlorthiamid	3	9	N/A	N/A
Chlortoluron	1	3	0.8	3
Clethodim	2	5	1	4
Clodinafop-propargyl	0.6	2	0.8	2
Clofentezine	1	3	0.9	3
Cloquintocet-mexyl	0.8	3	2	6
Clothianidin	0.8	2	1	4
Coumaphos	0.7	2	3	8
Crotoxyphos	0.4	1	0.4	1
Cyanofenphos	2	5	20	50
Cyantraniliprole	0.7	2	1	4
Cyazofamid	0.8	2	0.8	3
Cycloate	3	8	0.7	2
Cycloxydim	1	4	2	5
Cycluron	1	3	0.5	2
Cymoxanil	2	5	2	6
Cyromazine	0.5	2	0.4	1
Demeton-S-methyl	4	10	9	30
Demeton-S-methyl sulfone	0.4	1	1	4
Demeton-S-methyl sulfoxide	1	3	1	4
Desmedipham	1	3	0.5	1
Diclocymet	2	7	N/A	N/A
Dicrotophos (Dicrotofos)	0.3	0.9	0.4	1
Diethofencarb	0.7	2	1	3
Difenoconazole	0.7	2	2	5
Diflubenzuron	0.7	2	2	5
Dimethametryn	1	4	2	6
Dimethenamid P	2	7	0.7	2
Dimethoate	0.4	1	0.5	2
Dimethomorph	0.7	2	0.6	2
Dimoxystrobin	0.7	2	1	3
Diniconazole	1	4	9	30
Dinotefuran	0.7	2	1	4
Dioxacarb	0.7	2	0.4	1
Dioxathion	3	9	N/A	N/A
Dipropetryn	0.6	2	2	5
Diuron	1	3	0.9	3
Dodemorph	0.7	2	0.5	2
Emamectin B1a	0.9	3	0.5	2
Emamectin B1b	0.2	0.7	0.2	0.5
Epoxiconazole	0.7	2	60	200
Ethiofencarb	0.8	3	2	5
Ethiofencarb sulfone	0.5	1	0.7	2
Ethiofencarb sulfoxide	1	3	0.8	2
Ethiprole	3	10	2	6
Ethirimol	0.7	2	0.6	2
Ethofenprox (Etofenprox)	1	4	10	40
Etoxazole	0.7	2	3	9
Famoxadone	2	6	3	10
Fenamidone	0.8	2	0.5	2
Fenamiphos sulfoxide	1	4	1	4
Fenazaquin	0.8	3	7	20
Fenfuram	0.8	3	1	3
Fenhexamid	0.8	3	2	5
Fenobucarb	1	4	0.7	2
Fenoxanil	2	5	1	4
Fenoxycarb	0.8	3	2	5
Fenpropidin	0.5	1	0.6	2
Fenpropimorph	0.8	3	1	4
Fenpyroximate	0.6	2	4	10
Fentrazamide	1	3	2	6
Fenuron	0.3	0.9	0.3	0.9
Fipronil	3	8	2	6
Flonicamid	0.5	1	4	10
Fluazifop-butyl	0.7	2	1	4
Flubendiamide	4	10	2	7
Flucarbazone-sodium	1	3	0.5	2
Flufenacet	0.7	2	0.7	2
Flufenoxuron	0.7	2	8	20
Fluometuron	0.5	1	1	3
Fluopyram	0.7	2	0.7	2
Fluoxastrobin	0.8	3	0.7	2
Flupyradifurone	0.2	0.5	0.8	2
Fluquinconazole	0.8	3	0.8	2
Flutolanil	0.7	2	0.6	2
Flutriafol	1	3	3	8
Forchlorfenuron	1	3	1	4
Formetanate	0.8	2	4	10
Fosthiasate	0.5	2	0.5	1
Fuberidazole	0.5	2	0.8	3
Furalaxyl	0.5	2	2	5
Furathiocarb	0.5	1	0.9	3
Griseofulvin	3	8	2	6
Halofenozide	2	5	1	4
Haloxyfop	1	3	8	20
Hexaflumuron	2	7	2	6
Hexythiazox	1	3	3	10
Hydramethylnon	0.9	3	40	100
Imazalil	0.5	2	0.7	2
Imazamethabenz-methyl	0.4	1	0.5	1
Imidacloprid	0.7	2	4	10
Indaziflam	N/A	N/A	N/A	N/A
Indoxacarb	0.7	2	1	4
Ipconazole	0.5	2	0.9	3
Iprovalicarb	0.3	0.9	0.6	2
Isocarbamide	0.8	3	0.3	0.9
Isoprocarb	1	3	0.8	3
Isoproturon	0.7	2	0.5	2
Isoxathion	0.6	2	1	3
Linuron	1	4	0.8	2
Lufenuron	2	5	4	10
Mandipropamid	0.8	2	0.9	3
Mefenacet	0.7	2	0.6	2
Mepanipyrim	1	4	2	5
Mephosfolan	0.4	1	0.4	1
Mepronil	0.4	1	0.4	1
Metaflumizone	0.8	2	10	30
Metconazole	0.4	1	9	30
Methabenzthiazuron	1	3	0.6	2
Methamidophos	0.5	1	0.1	0.4
Methidathion	1	4	2	6
Methiocarb	0.8	2	0.7	2
Methiocarb sulfone	2	6	2	6
Methiocarb sulfoxide	4	10	0.4	1
Methomyl	0.3	0.9	2	6
Methoxyfenozide	1	3	0.6	2
Metobromuron	0.7	2	1	4
Metolcarb	0.6	2	0.4	1
Metoxuron	0.5	1	0.5	1
Mexacarbate	0.8	3	0.4	1
Molinate	2	7	0.7	2
Monocrotophos	0.4	1	0.5	2
Monolinuron	0.7	2	0.7	2
Napropamide	0.7	2	0.8	3
Naptalam	0.4	1	0.2	0.5
Neburon	1	3	3	8
Nitenpyram	1	3	0.9	3
Novaluron	1	4	2	5
Ofurace	0.5	2	0.3	0.9
Omethoate	0.4	1	0.3	0.9
Oxamyl	0.4	1	0.4	1
Oxamyl oxime	0.4	1	0.5	2
Oxycarboxin	0.4	1	0.7	2
Paclobutrazol	1	3	2	5
Pencycuron	1	3	1	3
Penoxsulam	0.8	2	0.6	2
Phenmedipham	0.5	1	4	10
Picolinafen	0.5	2	3	8
Picoxystrobin	0.4	1	0.4	1
Piperophos	0.7	2	0.8	3
Pretilachlor	0.6	2	0.9	3
Primisulfuron-methyl	1	4	2	6
Prochloraz	0.4	1	2	5
Prodiamine	2	6	6	20
Propamocarb	0.2	0.5	0.9	3
Propoxur	0.7	2	0.7	2
Prothioconazole	2	7	3	9
Pymetrozin	0.4	1	0.3	0.9
Pyraclostrobin	0.4	1	1	4
Pyraflufen-ethyl	1	3	1	4
Pyridalyl	4	10	100	400
Pyridaphenthion	0.7	2	0.8	2
Pyridate	1	3	10	40
Pyrifenox	0.7	2	N/A	N/A
Pyrimethanil	1	3	2	6
Pyriproxyfen	1	3	3	9
Pyroxsulam	0.5	2	0.4	1
Quinoxyfen	1	3	3	8
Quizalofop	3	8	N/A	N/A
Quizalofop-ethyl	0.5	1	1	3
Saflufenacil	0.9	3	10	30
Schradan	0.2	0.5	0.5	2
Siduron	0.6	2	6	20
Spinetoram	0.3	0.9	0.7	2
Spinosyn A	0.3	0.9	0.4	1
Spinosyn D	0.1	0.4	0.3	0.9
Spirodiclofen	0.4	1	4	10
Spiromesifen	1	3	2	6
Spirotetramat	0.6	2	0.5	1
Spiroxamine (isomer 1)	0.8	2	0.6	2
Sulfentrazone	0.8	2	1	4
Tebufenozide	1	3	0.7	2
Tebufenpyrad	1	3	2	7
Tebupirimfos	0.8	2	1	4
Tebuthiuron	0.4	1	0.9	3
Teflubenzuron	2	5	5	10
Temephos	0.8	2	4	10
Tepraloxydim	0.7	2	1	4
Tetraconazole	0.7	2	1	4
Thiabendazole	0.9	3	1	3
Thiacloprid	0.4	1	0.5	1
Thiamethoxam	0.3	0.9	0.6	2
Thiazopyr	1	3	0.8	2
Thidiazuron	0.8	2	0.5	2
Thiodicarb	0.7	2	0.8	3
Thiofanox	1	4	3	8
Thiofanox sulfone	0.9	3	0.9	3
Thiofanox sulfoxide	0.2	0.5	0.4	1
Thiophanate-methyl	0.9	3	2	7
Tolfenpyrad	1	4	2	5
Tralkoxydim	0.6	2	2	5
Trichlorfon	0.9	3	2	7
Tricyclazole	0.5	1	0.6	2
Trietazine	1	4	2	6
Trifloxystrobin	N/A	N/A	N/A	N/A
Trifloxysulfuron	0.6	2	0.4	1
Triflumuron	0.5	1	2	5
Triforine	1	4	2	5
Trimethacarb	1	3	0.9	3
Triticonazole	0.5	2	1	3
Vamidothion	0.4	1	0.8	2
Zinophos	1	3	3	8
Zoxamide	1	4	10	30
